# Supplementary material for: The interplay of social group biases in social threat learning
Source: Sci Rep. 2017 Aug 9;7:7685. doi: 10.1038/s41598-017-07522-z (PMC5550414; doi:10.1038/s41598-017-07522-z)
Supplement: Supplementary file 2 — Dataset1 [file 41598_2017_7522_MOESM2_ESM.csv]

ID	Age	Team	Modell	List	CA	Group_Supp	Group_Ethn	Groups_by_four	Discomfort_demonstrator	Expressive_demonstrator	Natural_demonstrator	Empathy_demonstartor	Like_demonstrator	Attractive_demonstrator	identification_demonstrator	SSISI_1	SSIS_2	SSIS_3	SSIS_4	SSIS_5	SSIS_6	SSIS_7	ZCSp_za01	ZCSm_za01	ZCSm_za02	ZCSp_za02	ZCSm_za03	ZCSp_za03	ZCSp_za04	ZCSm_za04	ZCSp_za05	ZCSm_za05	ZCSp_za06	ZCSm_za06	ZCSp_zt01	ZCSm_zt01	ZCSm_zt02	ZCSp_zt02	ZCSm_zt03	ZCSp_zt03	ZCSp_zt04	ZCSm_zt04	ZCSp_zt05	ZCSm_zt05	ZCSp_zt06	ZCSm_zt06	Z_CSp_acq	Z_CSm_acq	Z_CSp_test
VSW01	29	0	1	1	0	0	0	1	7	8	5	5	5	6	3	8	7	8	7	7	7	6	,798860361939036	-,0534311342519123	,0652599155879877	,693385484308538	-,0648033457017127	-,684171548123723	-,774821595255024	-1,67244135937697	-1,2591828137945	-1,49249097215695	-1,6030777162318	-1,4744972356572	1,26890194930477	,163911120644687	,358266653061961	,984057005764168	-,292401332083564	,338982273748709	,942382018088554	,383805762664834	1,93832039151174	-,328875957363066	1,05003692345197	,714025149919464	-,471501304526246	-,782067355259458	1,08711342697832
VSW02	29	0	1	2	0	0	0	1	7	7	7	6	4	3	5	7	7	8	8	6	6	8	1,125257048284	,271678255851535	-,566351955508192	,289267515498634	-,566351955508192	-,551889721367678	-,566351955508192	-,566351955508192	-,546064090921643	-,566351955508192	-,566351955508192	-,566351955508192	2,52699827737451	2,70782694539602	,312731951185591	1,69517983629937	-,566351955508192	-,162807432631258	-,566351955508192	-,566351955508192	-,555029992178047	-,566351955508192	-,566351955508192	-,316925126692715	-,136022193253846	-,426680253614905	,395272796308031
VSW05	31	1	1	1	0	0	0	1	7	9	9	8	6	7	8	8	7	6	8	8	7	6	1,11143087276137	,319176736819878	-,597806265730932	-,221112237390389	1,36088349074513	-,890961030350443	,219848867672315	-,860104094399457	-,854796360743657	-,739051013863634	-,854837424351554	-,640611721229849	2,28063150497795	1,69788884268582	1,47749935916242	1,21503155369753	,284530082680272	-,772317736074194	-,617164744857246	,238689217549854	-,805930315589004	-,865756971447309	-,594199582374429	-,890961030350443	-,248404552067059	-,192918811276478	,117675113296769
VSW08	27	1	1	2	0	0	0	1	7	8	5	7	7	7	7	6	7	8	8	8	7	5	,802707405757713	,546988866058967	-,438127400380058	,433897359828531	,448194966038269	-,0742778681564822	-,178969761411983	-1,08152483923029	-,412114083704327	1,17715375256988	-1,20141365458755	-,917216640280383	,788417306055493	,606229595494217	,892704431872038	1,94714612131957	-1,24877418556672	-1,24877418556672	-1,24877418556672	1,22847362186097	-,831946272099568	-1,09060002667463	-,492732447648535	1,59333212401833	-,10502843371235	-,0440885492039366	-,181110610584413
VSW10	23	0	2	1	0	0	0	1	7	7	2	0	3	0	2	8	8	8	8	8	8	6	1,42593284212406	-,96161693058818	-,96161693058818	-,569652015701469	-,96161693058818	-,473539282489383	-,48201101469913	-,678070618025257	-,573274219600939	-,683144616117954	-,851442632961278	-,96161693058818	2,10113855382636	1,58937330152549	,219264928637599	1,42037116647827	-,94083852211831	,78880419713764	,637202050222422	-,96161693058818	1,5721714886063	,306528514648703	,219313801829847	-,220043270382077	-,253997720554689	-,867947159415988	1,12316687635014
VSW13	28	1	2	2	0	0	0	1	0	8	0	0	5	5	4	8	6	8	6	8	8	6	,288876631065545	1,64065820219413	-,179117019895168	-,71432650825422	-,822472265291421	-,0958230317505301	-,206002495300125	-,205346772741859	-,780711126703804	-,822472265291421	,508739026298956	-,705214636041145	3,24310324534596	1,88002605070771	-,822472265291421	,142122721821007	,193788360879541	-,822472265291421	-,660632325643223	,0704675954895884	-,109584806251729	-,45821178406298	-,822472265291421	,259549999299448	-,16654125077403	-,182327459511148	,161677384114862
VSW16	35	1	1	1	0	0	0	1	1	3	1	6	4	1	6	7	8	7	7	6	6	5	-,112502788039838	-,551377557359459	-,262266000099321	,690603311304523	-,492669637515249	-,0542184268501628	-,64499316121562	-,347516131322759	-,782631146015888	-,714952546726861	-,71413975721266	-,761166996115337	1,12642678038047	-,829709836136661	-,780476655091658	2,37653084481046	-,829709836136661	1,24211339364304	2,55008405764428	-,319843848419395	1,09406090745845	-,345808049411384	,293872914564357	-,829709836136661	-,269646994671607	-,521658144856498	1,44718148308351
VSW17	26	1	1	2	0	0	0	1	7	8	9	0	5	0	3	8	8	6	8	8	8	6	,0899060877648599	-,505984088664284	-,620457175967993	-,233172882714672	-,770554570247871	-,770554570247871	-,770554570247871	-,770554570247871	-,671062109194362	-,770554570247871	-,749674349915484	-,770554570247871	1,72358539873093	,810817938915761	,272362539252334	2,5717124118221	-,473014590583764	1,56496055820979	1,81737401448363	-,465891471338899	,597767843887037	-,770554570247871	,152936561288101	-,488284694239991	-,5175187324259	-,70144325760396	1,40472279807026
VSW20	28	1	2	1	1	0	0	1	6	7	9	7	6	5	7	7	6	7	8	7	7	4	-,757044417987983	-,0305243039212841	-,728110331748084	-,582414272430617	-,752800999585902	-,757044417987983	-,757044417987983	-,711357479773959	-,750094954669793	-,757044417987983	-,757044417987983	-,449142482905498	1,46497806240125	,103222282392343	1,28215915557592	-,757044417987983	2,22590345361868	-,203074520458307	2,12527891165964	,976825437037737	1,18658242873317	,616430348601385	-,474549808610795	-,757044417987983	-,726781149842057	-,571496669320452	,557028442622829
VSW21	29	1	2	2	0	0	0	1	6	8	4	0	2	3	2	8	8	8	8	8	8	6	1,29896407934685	1,16365266797612	-,885562857201414	,892803749345417	-,885562857201414	,692627659601223	-,885562857201414	-,764489822695024	-,885562857201414	,848110179880646	-,885562857201414	-,885562857201414	,49668699796448	-,783863243667922	-,735340326582351	,431380936451543	,970772045950751	2,39649357180447	1,35290936985256	-,885562857201414	-,885562857201414	,149559393616641	-,885562857201414	-,440201544032667	,0379511527815406	-,234902591073751	,48439086027837
VSW23	28	0	2	2	0	0	0	1	4	2	5	2	6	6	4	8	8	8	8	6	7	3	-,864468755810022	-,864468755810022	,22683337272923	1,09239355119424	-,864468755810022	-,864468755810022	1,40982415971661	-,827926060147376	-,864468755810022	,281518730084116	-,864468755810022	-,864468755810022	1,73933200216436	,251025541084151	2,7803995246361	1,10562516624218	,0641417709497558	-,182744261051554	-,864468755810022	-,00490971025130391	,26667153810777	-,0728621477220221	-,864468755810022	-,349104375446065	-,159276218721539	-,485496704127349	,199991155640452
VSW26	25	0	1	1	0	0	0	1	6	9	5	2	4	2	4	8	8	8	8	8	6	8	-,0107690394718763	-1,09782546478873	-,268292552340077	-,397006115220304	-1,10415703730822	-1,25509215194195	-,586039375529361	-1,21258589286266	-,813814938899222	,146496674432511	1,18668596821015	-1,59573771571824	1,25337976750138	-1,59573771571824	,339643377736963	,699061123432579	,617229164447116	2,2906325096633	,600389911656207	,552835930164679	,570904325877653	,612385509446122	,660989925191367	,40642381203886	-,312672608808761	-,855350331430902	1,01255959388708
VSW27	31	0	1	2	0	0	0	1	6	8	8	4	6	6	6	6	6	6	8	5	5	1	,891713394459394	,389876737398138	,0346632908341383	-1,46880657063591	-,404375925213504	-,0525719184239452	-,728794792504328	-,947759041740848	,863498593358482	,298129068510527	,113406652338621	-1,50260525646841	,956300235066616	1,05880319403952	-,360380630841093	,342129257850826	,395660908895216	2,53276066413452	1,20159233349232	,238786144238221	-1,40248616142748	-,761113947830798	-1,50260525646841	-,185820973061824	-,0635924402346135	-,355345187779993	,354615178774733
VSW31	33	1	1	2	0	0	0	1	6	7	9	2	9	0	4	8	8	8	8	8	8	8	-,69200772207712	-,385798386783526	-,556495779493804	2,00258116636689	-,69200772207712	-,69200772207712	-,69200772207712	3,3139665505919	-,69200772207712	-,69200772207712	-,411670052064217	-,69200772207712	-,0492793390255979	,311801755484244	-,536038665265657	-,402546027351063	-,133887921971056	-,277721568993534	-,402825589881486	-,0592568696718657	1,53269164627047	-,238593911933497	,281590474797935	,855536573463692	-,196186629000967	,0492748696805353	,113651599302788
VSW34	24	0	2	1	0	0	0	1	5	5	9	2	6	0	3	6	8	8	8	6	2	8	,7927560699342	-,655369117567445	-,462567722363164	-,600483523802719	,476556191721141	-,451673086735546	-,633549437754901	-,655369117567445	-,655369117567445	-,585064692830424	-,655369117567445	-,655369117567445	2,84128872935734	1,30574679615988	,696167815301299	-,617562849389446	2,28757337567208	-,655369117567445	-,498999577321441	,850229416003212	-,617313403308728	-,655369117567445	,33039016879829	-,52591044646896	-,367281368915643	-,422863929362464	,130405658428096
VSW36	30	0	2	2	0	0	0	1	2	8	3	4	3	3	4	7	7	7	8	8	5	5	,756036485989722	,843089403825314	,958006862120166	,277558703847781	-,705713694766853	1,10858920318864	,147329501871008	-,71361181584241	-,372233889326125	-,759094175732318	-,918012726965075	-,860062945658812	2,12711370722837	1,47379339284687	-,918012726965075	1,93113835210074	-,918012726965075	-,884834109920522	-,181252098852599	,749665729897058	-,918012726965075	-,918012726965075	-,387442251025574	-,918012726965075	,166544546434325	-,206231061009152	,281118478760889
VSW37	26	1	2	1	0	0	0	1	3	5	2	6	5	5	6	7	7	8	8	6	6	6	-,161035861589476	-,39673888924155	-,507653641751754	1,26729347235187	-,446774847131595	-,747752011826255	,106657925137758	-,747752011826255	,456747792368791	-,629380236909932	-,274500292828504	-,747752011826255	-,747752011826255	,892705635995789	,170196052345074	3,22871300637238	-,747752011826255	1,64759334434	,930869001804241	-,747752011826255	-,747752011826255	-,747752011826255	,445075645173211	-,747752011826255	,107901837269031	-,579341939781223	,792791162339553
VSW38	21	1	2	2	0	0	0	1	7	8	9	4	4	4	3	8	8	8	2	8	8	5	,959052202304389	1,25678788740669	,730416595513466	1,56594613840116	-,824447594060931	-,824447594060931	-,0673323903821004	-,824447594060931	-,824447594060931	-,824447594060931	-,824447594060931	-,824447594060931	1,76314804610117	1,22618120343076	-,504730951674223	-,824447594060931	-,11247930531289	1,89961826474296	-,0711666269556977	-,639940125718057	1,06342259681263	-,824447594060931	-,824447594060931	-,824447594060931	-,00261280530989146	-,218430982220594	,501021182096531
VSW42	29	0	1	1	0	0	0	1	7	9	9	5	4	1	3	8	8	8	8	8	8	4	,217886729785356	-,305216079080523	-,193514789461172	,372087711114183	,036038648806896	-,913439651033476	-,968489140506344	-,968489140506344	-,525917923555719	,336491134668273	-,528806263370384	-,944718417797834	1,57889705063179	-,807667277431349	-,502345185135344	1,23166725799372	-,660430518814434	2,49658861168105	2,23485321408257	,175183312783999	,596475886361136	-,739041749700036	-,328785500194881	-,88930792132114	-,391113089594397	-,339901440561784	1,30161608675923
VSW43	33	0	1	2	0	0	0	1	8	9	9	5	0	0	0	8	8	7	8	7	8	6	,558638192436458	-,306995458213865	-,281998942230143	-,570870331414649	-,0789179787404989	-,863757323902057	-1,11243447840002	-,424966196301828	-,923979566569687	-,539070941263599	-,12048399777271	-,912420717781871	2,15728816552631	1,8145136028794	,757365192062737	2,47764394802973	-,0538782279351745	,656401855759527	,413318437097164	-,103709033158754	,178675015279317	-1,11243447840002	-,495492258585765	-1,11243447840002	-,50548125093711	-,424061705755301	,89797252718438
VSW45	31	0	1	1	0	0	0	1	6	8	7	8	7	0	7	8	8	8	8	8	6	6	-,00503585924842031	1,72710010133921	1,28386646973044	-,757139547742474	,518606395256321	-,0883778491706979	,122931509680049	-,843489622473905	-,745295211384305	,154146036654712	-,298293246458246	-,991921648862998	2,1026445196061	-,282476159808234	-,177953288502942	2,136063492453	-,991921648862998	,869304430897867	,627292468282404	-,721950212988927	-,662336181806966	-,991921648862998	-,991921648862998	-,991921648862998	-,295201700720682	,308051288607297	,680174513428235
VSW46	27	1	2	2	0	0	0	1	8	9	9	5	0	0	0	7	6	7	7	7	4	6	,190338148420099	-,278100713006228	,00841164056973667	-1,11402429240529	-,839568371270322	-1,09296026898472	,0268093702319528	-,756347409940222	-1,11402429240529	-1,08727371043279	-,340541602832207	-,391334642844286	1,77541256494521	1,04161516818262	-,601977793054797	1,7321218480115	-,344965724256467	,793931040733966	,749643382226048	-,997774335808374	,208199366401155	-,506437366493325	2,45836434116538	,480483652846651	-,574067156329243	-,557368867820685	1,28627875724721
VSW47	31	0	2	1	0	0	0	1	6	8	7	4	5	6	1	8	7	8	8	5	5	3	,886019358615439	-,532787552816646	,411704281254588	-,266225096929452	-,793048679526438	1,19000089966383	1,42919744839452	-,650428388828381	-,496696594263078	-,877784385128859	-,398378199410476	,131119163631565	1,30343056972237	-,877784385128859	-,0619236352609007	-,204430535460768	3,3122067569586	-,200018122101518	-,173298614969942	-,592307263139463	-,732623416200043	-,877784385128859	-,877784385128859	-,0503748388183601	,39065296934513	-,385204260235695	-,147454084023127
VSW04	25	0	1	1	0	1	0	2	7	7	8	7	6	6	7	6	7	8	8	8	6	4	-,527551911662243	-,517269561786434	-,653213081488249	,861567156214948	-,528285253448776	-,680666041933852	-,674856899376883	-,517885783166168	-,862389948567281	-,650615818794191	-,645396196707239	2,53449309682172	1,86301634174582	1,45232438266694	1,04356283542026	1,34355436595723	-,83440176259085	,746577844192454	-,186591631255469	-,871506878556393	,190139467514048	-,414923497474883	-,761474834794479	-,708206388930021	-,421548973672092	-,0554627336436838	,532536925559934
VSW07	23	0	1	2	0	1	0	2	9	9	9	9	1	0	9	8	8	7	8	8	7	8	1,36975394605129	-,778884985671936	-,0967498237085365	1,19857937526705	-,813422861627672	-,912882524264909	,972297057989922	-,912882524264909	-,912882524264909	,217570698035821	-,719844344500923	-,912882524264909	1,47567178102923	2,3231182646863	1,2855823087265	,385909640323731	-,912882524264909	-,912882524264909	,315666822939382	,113719731929611	-,78031324320689	-,761586347197792	,657929582176157	-,88770245765177	,165836831046253	-,54954200358369	,190330343166116
VSW09	33	1	1	1	0	1	0	2	7	8	5	4	2	3	5	7	7	7	8	8	5	2	-,502401675986087	-,713318240244695	-,546621361870542	-,390618974654428	-,713318240244695	,723897073023743	-,653069607815223	-,462903747185501	-,694151348369052	-,43051907787901	-,510165732422481	-,713318240244695	1,93050912795838	3,05684810018634	1,00362342591491	-,713318240244695	,124145419145449	,664164925083257	1,57010313246384	-,0937671567788376	-,175854742853909	-,713318240244695	-,33330833649268	-,713318240244695	-,337751711037255	-,596666484611523	,490382644319032
VSW11	43	1	1	2	0	1	0	2	0	9	0	1	4	3	0	8	8	8	8	6	8	8	-,419472505175531	-,419472505175531	-,419472505175531	3,19561452219914	1,06893895799333	-,419472505175531	-,419472505175531	-,419472505175531	-,419472505175531	-,419472505175531	-,419472505175531	-,419472505175531	,800299547998784	2,7696771782874	-,419472505175531	-,393271259866807	,109246146547708	-,419472505175531	-,419472505175531	-,419472505175531	-,419472505175531	-,419472505175531	-,419472505175531	-,419472505175531	,183041999386914	-,171403927980721	-,211810288761691
VSW12	34	1	2	1	0	1	0	2	7	9	8	5	7	0	5	8	8	8	8	8	8	6	1,28910745877107	-1,01579731056809	1,05740916322481	-,591008383782067	-1,01579731056809	-,335560872513386	-1,01579731056809	,312559121167832	-1,01579731056809	,797079849505075	-,546272253133183	-,906431658785358	-,38064621250653	1,74141217547683	,695183828966475	-1,01579731056809	,0968275710627348	,384171170984098	2,3309670290104	,657738656786804	-1,01579731056809	-,995740327965654	,922162578584165	-,434175031445561	-,369221445298958	-,128496357670638	,204176657489325
VSW14	29	1	2	1	0	1	0	2	7	7	6	7	4	1		8	8	8	8	8	7	8	-,82498186762739	-,223733424883588	-,82498186762739	-,82498186762739	-,82498186762739	,802656561408559	-,82498186762739	-,82498186762739	-,82498186762739	-,82498186762739	-,82498186762739	-,82498186762739	1,64088148499243	1,83037467155915	2,12416681220518	1,3809629114291	,722882222008722	-,82498186762739	,513244921685898	,729794825661702	,311740982210753	-,326208682032674	,393019125283442	-,82498186762739	-,553708796121399	-,724773793836757	,569144592995707
VSW15	19	1	2	2	0	1	0	2	6	8	4	0	3	2	5	6	3	4	8	8	8	5	-,430499538248769	-,273410360744751	-,563280173386079	-,563280173386079	-,490692382677073	-,506214268078456	-,455638755915093	-,563280173386079	-,563280173386079	-,429934848801507	-,563280173386079	-,563280173386079	2,9038100880023	-,524410115129495	1,81621051475579	2,16537622683777	-,266087360342814	-,545454053867887	1,00846399961171	,0383568679731608	,99235380991242	-,563280173386079	-,563280173386079	-,495988436198668	-,513698847066759	-,480646352063595	,993544982851705
VSW18	21	1	1	1	0	1	0	2	6	9	8	0	0	0	0	7	6	7	8	6	8	6	,188028088842319	2,51957639048712	,203070335949724	1,05546433870156	-1,4114641869097	-1,4114641869097	-,0977746061980053	-1,1732952743761	-,0476337825067255	-,691943366939733	-,599182843110873	-,957689732503569	,0727041943523989	1,05797137988614	,353492807023551	,481351907436337	-1,4114641869097	,303351983332277	,782196849584066	,88247849696662	-1,4114641869097	-,115323894489968	,295830859778622	1,13318261542304	-,15209383186357	-,251957639048709	,0873286012623333
VSW19	40	1	1	2	0	1	0	2	4	6	2	0	4	6	5	6	6	8	8	8	6	6	,174040347360057	-,862118711481711	-1,0390466058045	-1,02410195956679	-1,0390466058045	,115555394432088	-1,0390466058045	,572112478694082	-1,0390466058045	-1,0390466058045	-,142557221489269	-,826569810499076	1,3445814389189	,796696781438286	1,3112683783132	,466811447209325	1,46534884838343	2,39226921495972	-,508106590563869	,935303247312379	,542508621038172	-,653795631753871	-,11893714679003	-,785076096892526	-,492526108478819	-,705619310116701	,686521164128703
VSW22	37	1	2	1	0	1	0	2	6	7	8	4	2	2	3	8	8	8	8	8	8	3	,908391942969202	-,237758098681535	-,198129347691303	-,998338851977522	-,568119895283723	,549823246013937	,361617847317853	-,695840363508778	-,971246873186957	-,986877861185481	-,532275224234563	-,898028137208119	2,40042883152354	1,06290513952707	1,76400485332818	1,49779830197352	-,245165765886056	-,392858928077775	1,15595217728345	-,773724170965645	-,998338851977522	-,969703160464475	,369850956466573	-,604367766073876	-,113671318849675	-,597458950593157	,672138747865298
VSW24	51	0	2	1	0	1	0	2	5	7	9	6	4	6	5	7	8	8	8	8	6	8	1,41031768717867	,200350701880149	-,475667457963921	1,13559271292542	1,49927612594146	-,802828847801766	-1,15044110137675	1,15248957919532	-,861888988266792	-1,07576586804937	-,69391993957007	,439386525059997	-1,32907378310449	1,17398874587972	,720489654421798	-1,04584863148608	,935062830957346	-1,32907378310449	,933286858654181	,0966004962476435	,944462186542267	-1,32907378310449	,0790132372946123	-,626735158350357	-,160528079485216	,290011601010605	-,291205652533999
VSW25	30	0	2	2	0	1	0	2	7	8	3	3	4	0	3	8	8	7	8	8	6	4	,645288029576361	-,368340656497424	-,18688992248683	-1,87089049325257	1,37530431720045	1,3277145726816	-,11944703433082	-,795624214610997	-,716550030785609	-,291544187002859	-,0102915638240543	,110537017278056	-,574630769589873	-1,07016490710962	,587602617902472	1,15140207203663	,718211464838551	2,03010988629125	1,28005970925079	-,44133627697866	-,443943716735728	,00226710852876603	-2,02126766638493	-,317575355994933	-,124029419989182	-,0260929410199348	,236954919144688
VSW28	18	1	2	2	1	1	0	2	7	7	8	2	3	2	5	7	8	8	6	8	7	2	,102637886210453	-,836869416058959	1,73878893006846	-,270929252157428	-,694977203583378	1,15132109803032	-,519347504478766	,050712288192784	-,836869416058959	2,11792817684742	-,616466217060717	-,213566277433039	2,14955568936143	-,836869416058959	-,836869416058959	-,836869416058959	-,836869416058959	-,4555971746533	-,411881981669021	1,72665985393626	-,836869416058959	,111175186011754	-,0738546290663744	-,0340729561441486	-,164942234252516	,360336083005549	-,0775861546908642
VSW29	24	0	1	1	0	1	0	2	3	7	9	0	0	4	3	8	7	6	8	7	7	5	1,14044481760855	-,976182834089119	-,299765576389392	,299018682890645	,284908065604484	1,06711213432315	-,363100651375751	1,0725437728151	,534968854414423	-,0592453550412221	-,704202247259265	-1,32422001094061	2,35273986824039	-,158722279989111	1,7716137307804	1,04709710027832	-1,13398449930922	-,431606308701244	,240854793530822	-1,10837242538091	-,628586385157501	-1,21326791124839	-,470115725976739	-,939929609627814	,329040265100292	-,216993656340127	,351730557035676
VSW30	25	1	1	1	1	1	0	2	4	7	8	4	7	6	6	7	8	7	8	8	8	3	-,741908477501023	-,345491420189841	,300120744028752	,305748852487694	-,233063398738096	-,562154160115859	-,0537395422538451	-,222290712663928	-,984812202445805	,375953959264867	-,630326564826115	3,63729064547709	-,628473451411779	,176040365142767	,146478292370091	-,976314281330685	,506017713707779	-,861302571908261	,436339838819812	,187617126644174	,573415698646161	1,49292355654896	-,913257807307105	-,984812202445805	-,444532015775826	,585419969529807	-,394932095748643
VSW32	20	1	1	1	0	1	0	2	7	8	8	7	4	3	7	8	6	6	8	8	7	5	1,16163901707553	3,1400911803372	,190583620767939	-,0693374131962017	-,751852862703017	,486360443014645	,26201686037122	,43077129039395	-,895733735648654	-,856102397396617	-,871488136573786	-,793730724301681	1,09115825522982	-,322679781886066	,0142026818255062	1,05286997595862	-,895733735648654	1,27225562377208	-,895733735648654	-,887000755806825	-,759437716904392	-,376814290504229	,0683773980876845	-,794681060615414	,0122428391737919	,226626684516295	,304914966749193
VSW33	27	0	1	2	0	1	0	2	7	7	7	5	4	6	4	7	6	7	8	7	8	2	3,81263544588778	-,451752304429231	-,481934397963775	1,68121048697851	-,481934397963775	-,481934397963775	-,481934397963775	-,481934397963775	-,439656757946554	,972269687986253	-,481934397963775	-,481934397963775	,724392835556613	-,481934397963775	-,481934397963775	-,481934397963775	-,447110548857872	,43896648548141	-,412757944801314	,50131912792321	-,481934397963775	-,395942727763456	-,266251933285871	-,416043475127955	,601397663504736	-,234536701383013	-,0799198921627851
VSW35	46	1	1	2	0	1	0	2	6	8	5	6	3	6	6	7	7	7	8	7	7	6	-,893222850904937	-,794778250821369	,313311839046406	,531137752259736	-1,62511331240728	,69733226803963	,229489596014273	-1,62511331240728	-,912125807933235	,270695748598549	,257989336488281	,119987367286172	,627680397007427	1,59807785012175	,580196141263743	-1,18961818362946	,317103856195683	,0396457907076923	2,20643000751317	-1,21673143493669	,920190631995486	,980987842846754	-,271858634811749	-1,16169463753276	-,0148999510060419	-,556834986784133	,38874500146376
VSW39	26	1	2	1	0	1	0	2	6	6	8	4	3	4	5	7	7	6	8	6	5	8	-,602672300118428	,0714866986762086	-,385716338378801	-,602672300118428	-,413248670573196	-,602672300118428	-,39745047093198	-,602672300118428	-,226567814031664	-,602672300118428	-,481843825403117	-,602672300118428	2,38876412889807	2,72936864268995	-,602672300118428	1,58237318790716	,0693705254651934	1,33261520319645	,785678070464132	-,425434036675698	-,602672300118428	-,602672300118428	-,602672300118428	-,602672300118428	-,485646501787008	-,422582535105178	,814014331704826
VSW40	19	0	2	1	0	1	0	2	4	6	7	1	2	1	0	6	8	8	8	8	7	8	-,154289993287285	1,59265298548978	,239652191436883	-,597769638385808	,515833307361806	-,60352809164144	-,803278871446442	-,395845186475531	-,345706490371385	-,854672860711547	-,00897001517451813	-,854672860711547	,58924481899365	1,25796629914578	,443584611292703	,529827947648602	,68396277445905	-,854672860711547	-,854672860711547	-,664609250212156	-,84604261639099	-,832830291254295	-,441547914991943	3,26038486664973	-,418923850051146	,0404912627316413	-,312977247693963
VSW41	24	0	2	2	0	1	0	2	7	9	9	3	4	0	5	8	7	7	7	7	8	4	,592161361746576	-,4817790561681	,168074672247795	,135122957579549	-,170148786248774	-,623770405215397	-,777430621893345	-,794658889412967	-,728836377065403	-,938338444090586	-,856163531790449	-,47593533850443	,886496054708606	1,45390735854552	1,31148708771526	2,88138796110906	,270356398569814	-,163029762752645	-,98835909692482	-,676830398047508	,0592053126358922	-,98835909692482	1,5704371468514	-,66499650667023	-,376486102773078	-,448797640362844	,707689602604582
VSW48	32	0	2	2	1	1	0	2	6	3	8	7	7	7	5	8	7	7	7	7	6	6	-,542471134544642	-,542471134544642	-,542471134544642	-,542471134544642	-,196935355030538	-,542471134544642	-,542471134544642	-,542471134544642	-,231401568971964	,047317272245432	-,542471134544642	-,542471134544642	1,22589962457448	3,9950806790482	1,1354451678276	,459472643884641	,0229407243022845	,523277179119519	-,542471134544642	-,115108208757778	-,00612225408893668	-,35021228961723	-,542471134544642	-,542471134544642	-,490626206949196	-,386583770160613	,186264154066736
VSW49	31	0	1	1	0	1	0	2	8	9	9	3			5	8	6	6	8	6	4	2	-,234953367163678	,51858220996786	,0545668712264677	-,745235258257348	-,403459066654427	,737586562250303	-,177947273398546	-,745235258257348	1,46714190673161	-,745235258257348	-,745235258257348	-,745235258257348	-,745235258257348	,975718464293583	-,745235258257348	-,745235258257348	1,8550073287603	1,13543841908636	-,745235258257348	-,745235258257348	-,745235258257348	,305579642821943	2,70956140116639	-,745235258257348	,050226218650833	-,344335960038691	,144009797870561
VSW50	33	1	2	2	0	1	0	2	3	6	2	2	4	4	0	8	7	7	8	8	8	6	-,0482219570827252	-,7107855064144	-,376788426597989	-,523267681412027	-,20059458076687	-,615844478218001	-,7107855064144	-,448139456695494	-,350688994521802	-,354561617396496	-,682971072694673	-,7107855064144	1,23716020830979	1,30259327690324	,273832317376828	1,12236190614939	,00952531788647672	,279143687145422	-,7107855064144	-,126461227042482	-,27394276851805	-,389135378724802	3,71992845797226	-,7107855064144	-,488629948390605	-,466942515714275	,89564433077407
VSB01	34	0	2	1	0	0	1	3	6	7	8	5	7	4	7	8	8	8	8	8	7	5	1,58997138686328	-1,0480679500498	-1,0480679500498	-,827704336836066	-,398826422935807	,0970665422289205	-,910294543685864	-,405328441025491	-,694309525211233	-1,0480679500498	-1,0480679500498	-,750491698394258	1,24723263147055	1,52424446808623	1,62263790846706	1,24309907746849	,336738503248068	-1,0480679500498	1,42919418394574	,594281355221952	,382551251828965	-,252993011936979	,46133837149526	-1,0480679500498	-,298889737781794	-,783141735417494	,619224594359868
VSB03	38	0	2	2	1	0	1	3	6	7	6	6	1	5	7	8	8	8	7	8	8	8	,0467808411409736	-,122305847152117	,295881215996381	-,657786484714152	-1,72894884566285	1,53213164500203	,489733992441757	,070540311238814	-,699963935100907	-,961624203835623	-,262835714223886	,0810280245377703	,809578618180571	-,472772914712123	-,742448759980854	1,20645625145505	,797132796149027	1,2487622047527	,140768872863833	2,11013009507242	-,4502543849332	-,273465491401794	-2,35587916305389	-,100639124059928	,0746767240909695	-,394238224146271	,0999053998775104
VSB05	22	1	2	1	0	0	1	3	5	6	9	5	9	5	1	8	8	8	8	8	8	8	,542750178358701	,0490225521854822	-,129344312011877	,335494346898613	-,79266670727149	-,449708842275083	-,79266670727149	,345977802934017	-,708054058033263	-,768030029293098	-,591142651517533	-,539120366303504	2,01887487415981	,261557283668534	1,19472856627792	,623079957987824	-,737533121437025	,286990679272479	-,206370478204416	-,79266670727149	3,19038109479786	-,787932075800284	-,76095457257919	-,79266670727149	-,277221288973342	-,305693509960078	,858666925905727
VSB06	27	0	3	1	1	0	1	3	5	9	9	8	5	0	7	8	6	5	8	8	5	3	-,552588686872798	-,611514347355565	,549922877175714	-1,3904149201478	1,00840100956185	-,311064679235626	-,293238626461089	-1,3904149201478	-1,00086090883742	-,358197261366785	-,643484395190089	-,37194056157706	2,35205027303834	,777584099843719	-,399666471907092	,551483095975145	,351423112996233	-1,13142281942654	,482645771872734	-,789843180368083	,831077159759388	-,236823837690875	,206385804027684	2,3705024123338	-,698608702790802	-,19562386728494	,548703214207792
VSB09	41	0	3	2	0	0	1	3	7	7	8	7	7	7	8	8	6	8	7	7	7	7	-,270795653841443	-,214978342408113	-,504239268532252	-,0432621866799822	-1,03478418776367	-,361184030317221	-1,47502265988761	-1,23576933699856	-,352037359675855	,244643910602953	-1,58146970942647	-1,61883820613654	-,237070258981234	2,2048670507077	-,246733329819945	,705620669219351	,569425765038401	,798290399271088	,306811593465769	1,58702693016125	1,12589430668	1,01415687785315	,971569898102477	-,35212287063324	-,680628599971429	-,727327571872698	,611852767959575
VSB11	31	0	2	1	0	0	1	3	4	4	7	0	8	0	6	8	8	8	8	8	5	3	-,216022669020866	-,569007613715914	-,512708082129385	-,31087257914419	-,714973745389838	-,341065097790093	-,477174376349773	-,794907164904571	-,799270076087203	-,813854545346452	-,0193254528208212	-,833445925503395	2,44369123560675	2,2374146659785	,937912100183675	-,813061386408435	,941382535043501	-,469937796098389	1,34806738036823	-,782428321744538	-,478050315816665	,764942226251169	-,833445925503395	1,10614093034211	-,360621708535491	-,706482846164926	,199543865358015
VSB13	32	1	2	2	0	0	1	3	7	8	9	8	8	5	7	7	7	8	8	8	8	6	,0275400136908853	1,17135410305536	,871616250123306	,806669551037272	-,400431566785336	-1,0619379066082	-,554440206052659	-1,47493040473239	-,531527207497995	-,517869414383541	-,753827788647616	-1,46660528457631	1,52880159355036	1,63729338750593	,44443309519882	,962843054099434	,137938292595113	-1,28109942487415	1,01774160087933	,739499230085016	,0350456287282533	-,862647481693509	,973074131780905	-1,44853324647828	-,344587257346386	-,302811052883152	,53940109736069
VSB17	24	1	3	1	0	0	1	3	6	8	7	4	6	8	7	8	8	8	8	8	7	2	-,810003595305069	-,756509739592531	-,821983682510669	1,31543825494983	-,821983682510669	,0712463359732669	-,821983682510669	-,531572695397171	-,821983682510669	-,457552209946174	-,80808243096957	,026699313694718	2,03955173840614	,227640410261037	1,97521149487614	1,63499628718618	1,09100621367817	-,630519444932171	-,821983682510669	-,394869553750793	1,36512968395822	-,809549317620759	,209289244266932	-,647631577183043	-,312561466728813	-,560483782710416	,632743971062438
VSB19	29	0	3	1	0	0	1	3	6	6	7	6	6	6	7	7	7	6	8	6	6	5	,0925580970948862	-,890331918169778	,058417339230907	-,24419805439007	-,890331918169778	,205252970693764	-,890331918169778	-,890331918169778	-,560279058926704	-,205744694729096	-,800943313186088	,567022316875589	3,38194103783283	1,01471894840308	-,213912848199986	1,84872724980781	-,882262533995545	-,213701277157261	,00496339315951437	-,760004155851635	,938918095431434	-,289485275095111	-,304325564705009	-,076334999614203	-,366323546147331	-,375216798855322	,942753822394886
VSB20	24	1	3	2	0	0	1	3	6	9	7	2	7	2	7	8	8	7	8	8	8	4	,876326914019637	-1,64585849900796	,708283295966665	1,18636967687875	,876592720012823	-,381078560146779	1,85056730459778	-,706816423847196	-,727239180872857	-1,64585849900796	,994735784255362	-1,50089086973579	,0243910599646086	-,860681094027969	1,2114829202771	,273754871754568	,268853052738797	,24020492298192	1,50232055524518	-,193630467814101	-,761785735796122	-,377748087438057	-,351140604406378	-,861155056592003	,633280323121982	-,652424712603237	,154624178290629
VSB23	29	1	2	1	0	0	1	3	3	7	5	6	7	7	8	8	8	8	8	8	8	6	-,233137270437261	-,763188298334752	-,158685079656899	-,278987550827624	-,722366554888765	-,261452089171062	-,0297783718099859	,261109680027608	2,02287393317418	-,899773848646043	-,800409213197802	-,985886397975701	1,62183412647236	-,753481209295376	-,320821794269479	2,43479153041852	-,838972055006858	1,83541299667438	,364532425880371	-,854262960570889	-,202073985250407	-,882123194862184	,176044012186495	,26880116936717	,0698515729550746	-,544798416579092	1,03842351773029
VSB24	22	0	3	2	0	0	1	3	7	8	7	7	7	6	5	8	7	8	8	8	8	6	,559679320327614	-,131796205920295	,94259051976593	-,557368133393976	-1,09873402103059	,162333368502382	-1,09873402103059	,993473132469867	,535042633249246	-,793411355722526	,907044550288838	-,973438009091844	,38929181602731	,0916732714734004	,396270153147453	2,84693382751507	,0825943464071968	-1,09873402103059	1,23612065770072	-,87264578847326	,534254106508443	-1,09873402103059	-1,09873402103059	-,854972105628605	,0846662863239187	-,176885989921577	,468188727615059
VSB27	28	1	2	2	0	0	1	3	6	6	8	7	4,5	3	4,5	8	8	7	8	8	5	4	,497871485702352	1,24407792979187	-,25860569809473	,331740487801977	-,0913788048403777	-,36281868577435	-,315276718021126	-1,21462667404807	-,94839887499895	1,62580845366847	-,0917966396832496	-1,45217230997038	1,65638575538419	,226287050748891	,326892248402762	1,17090644536621	,348131437841766	,549912770202236	-1,3181722051309	,344486088169764	-,943291996129755	-1,36757609425104	1,49378685783283	-1,45217230997038	-,148113157495558	-,0244828505822033	,434921271254135
VSB28	36	0	2	1	0	0	1	3	7	8	6	5	4	1	5	7	8	8	8	6	4	3	3,0722772205899	-,705917812201328	,723234410214041	,968590831735846	-,682021978907022	,909156691168938	-,756955005338719	-,738301474029683	-,727118570058248	-,641260600824341	-,756955005338719	-,71519383812952	,987425109850934	1,28105338153664	-,574515544023624	,659139910210852	-,361568990221156	,0458372636544777	-,690197616652284	-,756955005338719	1,18853687475402	-,214380241974844	-,756955005338719	-,756955005338719	,451499360459833	-,459910215646309	,238964422746546
VSB33	27	1	3	2	0	0	1	3	6	9	8	4	9	0	3	8	8	7	8	8	7	6	,118557603450443	,501519428811474	3,02722347713249	-1,14681741287069	,490703771579053	-1,14681741287069	-,991951661004823	1,02937887242492	-1,11134654997618	,0506976825299265	-,176657787475354	-1,12381117862685	-1,10246831698819	,302421956915106	-,445929805005725	1,02723731639088	,382060896245892	1,02313428629564	,760914916575873	-,135871241766109	,461937172021784	-,454976990936343	-,192321609981851	-1,14681741287069	-,742505536791216	,662618675641837	,329738960719024
VSB34	29	0	2	2	0	0	1	3	5	7	7	3	4	3	1	7	7	6	7	6	6	5	,0743648357617684	1,97642466846119	-,76076498995113	,438873658848935	-,268424737207238	,221210865111944	-,895300246836296	-,770171933660243	-,508917995936586	-,00626470734459242	-,587613303852104	-,812279981480047	,621416448533798	-,440730202456918	,931935796931802	2,99044084341116	-,491772105765515	1,06583694671954	,258403140774533	-,860920941190185	,610215225708767	-,928653761527529	-,928653761527529	-,928653761527529	-,209563697817056	-,106913613530344	,769609807270045
VSB36	23	1	2	1	0	0	1	3	7	7	8	5	5	5	6	8	8	8	8	8	8	7	,683488791677953	,77483128893633	,895411366075633	,181433761705611	-,85028990935492	1,05341373257741	,0447874459369989	-,858577214475098	,63156789270707	-,906300741913423	-1,0730500898385	-1,01224480215521	1,14352101758977	2,12212657551067	1,91649443008151	-1,0730500898385	,235028324917331	-,764641492865951	,676804113982475	-,299985188136083	-1,0730500898385	-,858333562802331	-1,0730500898385	-,516335470641764	,253606922461091	-,326195002147782	-,360577771801532
VSB41	29	1	2	2	0	0	1	3	5	8	9	8	7	3	8	8	8	6	7	7	8	2	-,659905741214645	1,62546914561135	-,659905741214645	-,659905741214645	-,659905741214645	-,659905741214645	2,00113348165708	-,659905741214645	-,659905741214645	-,659905741214645	-,659905741214645	-,659905741214645	1,95405121118115	-,493046441823798	1,37236040304547	1,08574301092573	-,548897219930973	1,74803266686296	-,422321059800118	,142564107953872	,113685330107657	-,659905741214645	-,659905741214645	-,659905741214645	-,216399204069357	-,279009926743646	,636547569677123
VSB42	21	0	2	2	0	0	1	3	6	7	9	8	9	6	8	8	7	7	8	8	8	5	1,6913642521431	,665325003577338	-,35815489524149	,385808052041395	,144020559791077	,594745905912379	-,198081363387936	,573177987552726	-1,30677041880393	-1,3121941199652	-,383560390467578	-1,35053316908161	,625288333350167	-1,12626440323861	-,99748697389687	1,58181068590176	-,237004659373423	,55345355171988	1,88658071626199	-,466015939274981	-,940743148776841	-1,03700716455216	1,374628760473	-,362387162664184	,130584339572905	-,27305977222786	,846836483154993
VSB43	38	0	3	2	0	0	1	3	7	7	5	5	6	5	6	7	7	8	7	8	6	5	-,762604463082649	1,10306527036729	-,378458079600382	-,762604463082649	-,022871609686064	-,476954598975687	-,762604463082649	-,762604463082649	-,716863870707872	-,762604463082649	,329234533287719	-,729113636899034	-,762604463082649	3,22278670384646	-,550300971150469	1,45944876968551	-,687005017750317	-,201388872308084	-,680250082322962	-,0631140721460592	1,10652895847378	,690461161247807	1,12567314807793	,0447490450563301	-,525399554273965	-,258764496997247	,341234576420587
VSB47	31	0	3	1	0	0	1	3	5	8	8	3	6	4	4	8	7	8	8	8	8	8	-,772060801094612	-,0192658482862417	-1,14783395444775	1,16064379765341	1,1346781633222	1,5372408376098	-,804180018202898	-,290735649401051	,188520503278886	-1,49535115356625	-1,34456127638877	-1,18051266524358	1,41050409852998	1,05771548664356	1,51715992538322	1,09355782686379	-,0234695947369474	-,0735531252552964	,747586944235818	-,281788180644424	-,0853907937229856	-,270017592299303	-,563535776664307	-1,49535115356625	-,00573282619069774	-,499836851270445	,4215281956645
VSB49	49	0	2	1	0	0	1	3	5	7	7	7	6	5	8	8	7	8	8	5	7	3	,631028175892426	-,879775632568159	-,630875981315667	-,682019031706689	-,269786829143163	,56558603989492	,284464247803234	-,36403630354331	-,280708527828658	-,314933590636083	1,12401826097613	-,65771733263538	2,9537734827011	-,378389118961952	,457522362178828	2,28703363497488	,666443029226103	,0687218306992091	-,879775632568159	-,715990738410611	-,345255447324529	-,879775632568159	-,879775632568159	-,879775632568159	,273728194171893	-,519520944973627	,534120372652391
VSB51	19	0	2	2	0	0	1	3	6	5	8	7	5	5	7	8	8	8	8	8	7	6	,3595490521269	-,509039494401187	-,223501112926969	,753683372382971	-,839164405931403	-,419569785064473	-,303269840812982	-,723337698465866	-,391022421279041	-,893779393306146	-,695588909624268	,583447607093165	,529831655317442	-,84093843935251	1,60903105718532	,521413299965495	1,57857321439653	-,441583367144783	-,893779393306146	-,036226895329557	-,893779393306146	-,065182104018038	3,12801278910784	-,893779393306146	-,116036422045149	-,434229082989734	,325019265105617
VSB52	27	0	3	2	0	0	1	3	0	7	5	8	7	6	9	7	7	7	8	7	6	7	-,159499908938986	-,86089422360634	,00997703423001395	,636859174739838	-,86089422360634	-,387140011882317	-,619334381105496	-,76055504270509	-,86089422360634	-,86089422360634	-,608825281937749	-,86089422360634	1,40958602504702	1,06050217889627	1,62837615486892	1,80481499777058	,768549890921595	1,88154392581791	1,24308035767048	-,749148153419709	-,770362064541762	-,469815603850542	-,753243949942949	-,86089422360634	-,333139105455175	-,699025817150072	,802569881970214
VSB02	43	0	2	1	0	1	1	4	6	5	6	3	4	2	2	8	8	8	8	8	8	8	-,61587675117256	-,821259275509891	-1,32548245312788	,338336434317113	-1,34102046203444	,46943103097913	,0141188760544385	-,947602417760379	1,24748436456441	-,844749737417209	-,587531254192088	-1,19327098182548	2,03038853838328	,61950892075399	,607470742563326	,210067328548653	-,154304328275571	1,75518310575501	1,21776066698942	1,29613875722242	-,16674476679437	-1,26734963922614	,00544791202461922	-,546144610819821	,144327116758408	-1,07889755461255	,842017130817769
VSB04	23	0	2	2	0	1	1	4	4	4	7	3	3	1	5	8	8	8	8	8	7	6	1,77130133872042	-,793521301546516	-,632778653301671	-,555902334636075	-,785121713508147	-,211025234290791	-,0752782600663914	-,776035589797638	-,997163895083014	-1,04926805277252	-,321177416103264	-,00493535694877694	1,66935148863838	,319933960844736	,907735777295758	2,01357034817509	-,311703184438803	1,53009894747272	1,57006799813575	-,582031349698537	-,681585433865064	-,485972205976572	-1,0695520523289	-,449007824920171	-,0648743002431859	-,673610111312545	,838658549371329
VSB07	31	1	2	1	0	1	1	4	6	8	7	5	4	4	4	6	6	8	7	8	5	6	,465036404270563	,354082854651407	-,440308631021973	,120331677683693	-,329193765001178	-,111786835371429	-,422596096366166	,714787484485624	-,414896554463699	-,199483208539584	-,387969896967934	-,460718547115561	,725112810895515	-,460718547115561	-,456625485532757	-,0856245575478326	-,446402922720336	-,339816740441151	4,34096820143775	-,321303456757143	-,460718547115561	-,460718547115561	-,460718547115561	-,460718547115561	-,125313550202495	-,0601389687568775	,619867103352193
VSB08	33	0	3	1	0	1	1	4	5	7	7	1	2	3	4	7	7	6	8	5	5	6	,777114934055569	-,318873400342371	-,871339268175118	,728462788440945	-,142481319627087	-1,20279067756597	-1,24075630347641	-,543943101596825	-1,16158324774153	,332617130800041	-1,30645725258899	-1,24511910199925	2,50875907899714	,799062844716535	1,09136468720967	1,10378715135238	-,00911119070214193	,871005456055622	,531006087245559	-,475736933017898	,557714078096043	-,250747378839128	-1,23056888434164	,698613823044848	-,567668293146065	-,464856510156769	,723617161234184
VSB10	43	0	3	2	0	1	1	4	8	8	5	1	1	0	4	6	6	6	7	5	7	2	,615629170219212	,174776816703618	,633207476548427	,381266619210468	-,6472798033397	1,92702849153562	-,81862843696108	1,28022677270777	-,81862843696108	-,81862843696108	-,0234729685848519	-,347624760024446	-,0772547787291631	3,08123415784406	,753870039522486	-,0496533360545059	,0445883554306499	-,58521921331086	-,612295543990151	-,81862843696108	-,81862843696108	-,81862843696108	-,81862843696108	-,81862843696108	,210532406409716	,0457796776057651	-,49361329100114
VSB12	26	0	2	1	0	1	1	4	5	6	3	3	7	4	6	4	7	4	8	7	6	4	,683142564142502	,223052992678314	-,439274579218121	,078481211180095	-,463222273407943	,227016154381112	-,43981512858512	-,410776695737926	-,395027280794294	,0733034760253317	-,430422262956291	4,1682126263964	1,4452694846466	-,463222273407943	-,263979849725113	-,0768359943846746	-,455461825034048	-,463222273407943	-,44996940381061	-,404538381565996	-,463222273407943	-,463222273407943	-,3530434671905	-,463222273407943	-,0461041237719994	,525215924456009	-,0601706545925123
VSB14	27	0	2	2	1	1	1	4	7	7	3	3	0	0	0	8	8	8	8	8	6	3	,979625603902907	-,311758934906791	,936380125469674	1,05437253742112	-,768957388939529	,486617655011929	,385512111563861	-,0474699852588805	-,531440113702618	-1,29284907947864	-,859227547624466	,1720796872346	1,49323995182195	2,08888389911851	-1,19487849224114	-,863436805669989	-,151030521261176	,534446625176039	,995647329374296	-1,14007580839132	-,961016305295292	1,21030940381274	-,955089717632958	-1,25988422950483	,252576707762122	-,218762595979927	,0406318462956745
VSB15	43	1	2	2	1	1	1	4	4	2	6	3	4	1	5	7	7	8	8	8	8	7	3,5984618807337	-,632676613351979	-,632676613351979	-,632676613351979	,155047100125105	,260778907598461	-,512333451106455	,557391245689843	-,632676613351979	-,479707263262419	-,417559744401517	-,560762173216624	,861161106865222	,221619655036866	-,632676613351979	1,46442340042356	-,522182340435422	,777831181160246	,92259662830922	-,632676613351979	-,632676613351979	-,632676613351979	-,632676613351979	-,632676613351979	,277332394353372	-,265564052894675	,460109848342382
VSB16	26	0	2	2	0	1	1	4	3	3	3	3	2	1	3	8	8	8	8	8	8	4	-1,35245289082834	,263245144275236	-,35514112543152	-,195451255694696	-,0105501008395504	-1,33598214633849	-,544896881924893	-1,02625501744218	-1,23397443101196	-1,50995574147209	,399318206996955	-1,14891041381316	1,40831906356311	1,19187862214147	1,06089251468721	1,54430684011628	,562400956746549	1,22891448157669	1,13755194293851	-,322716668562477	1,31567820631208	-,386845351686539	,017790055111284	-,70716400941947	-,710573233133572	-,631261209120544	1,10876009826966
VSB18	19	1	3	1	0	1	1	4	2	7	2	2	6	6	3	6	7	8	8	8	6	5	,877947154056602	1,47024884502613	-1,10519935508145	1,7306113373628	-1,07301487458611	,238707298423216	-,336814178330917	,378607385352482	1,00962834682867	-1,09156735817201	-,31022508499345	-1,11730220820891	1,80954589477846	-,173691812591768	,524494072518031	1,55716091108856	-1,11730220820891	,191176705051017	-,152206789964033	,028950483881514	-,099971518703456	-1,11730220820891	-1,11730220820891	-1,00517862910863	,534975812224486	-,423037927611644	,364733832340272
VSB21	35	1	3	2	0	1	1	4	7	8	7	3	0	0	0	8	8	8	8	8	8	3	-,194405444236151	-,592525806525668	-,328501213447439	-,347146356837884	-,592525806525668	-,592525806525668	-,54283464078707	-,592525806525668	-,103347954935058	-,592525806525668	-,592525806525668	-,592525806525668	,300876771136271	2,33991255847794	-,583154285877062	1,27022202808625	-,00928296894418159	-,00366756163299487	3,32849616625444	-,501567487325315	-,592525806525668	,0630271448602151	,644105503939054	-,592525806525668	-,395464334974583	-,548521707679296	,824584516876226
VSB22	42	0	3	1	0	1	1	4	7	8	8	7	5	5	4	7	7	8	8	8	8	6	,534651629688154	-,237618181050082	,368084541940548	-,97850893286657	-,550359814239687	1,06633440416913	-,929955198284136	-,987835507525368	-,771340289247552	-,972834567042177	-,0949537264768123	-,987835507525368	,0148731237139431	-,547386599794137	-,973373232116936	,585815790006216	2,13040804320981	,340744865555496	2,47196232568339	1,42392993218771	,539034557661311	-,13888772390577	-,325973285064116	-,978976648676998	-,195628685502964	-,561399839240356	,604409562926039
VSB26	30	0	3	2	0	1	1	4	7	8	7	7	0	3	7	8	7	6	7	7	6	5	-,0623128730149117	-,461264258743226	,786508952155681	1,90036102919681	-,675618253429374	-,675618253429374	-,675618253429374	-,546233748964708	2,57738686137218	,0827718225504383	-,675618253429374	-,675618253429374	,0546428632312018	2,58726733854505	-,375314104010357	,216408635159246	,383290552681973	-,26327275006623	-,204259760913275	-,675618253429374	-,675618253429374	-,595416278315509	-,675618253429374	-,675618253429374	,398096709544326	-,24824228997676	-,257952919907967
VSB29	25	1	2	2	0	1	1	4	7	9	9	9	5	1	7	8	8	8	8	8	8	7	,761810990301579	1,15814094954655	1,28696441246701	-1,14848554892528	,785968313405041	-,110315305007918	-1,30128293142637	-,920483039400924	-,799936065902068	-1,34811598658135	-,739752771263676	-1,34811598658135	1,9309899116822	,477060668137161	1,46031313253481	,868342761321026	,0470635441568413	,418307293733957	,458495631503762	,169570455241439	-,199872025681575	-,926648992285207	-1,34811598658135	,368096575605683	-,556326938703956	-,064273556190837	,354691264329671
VSB31	25	0	2	1	1	1	1	4	6	5	5	5	5	0	2	8	8	8	8	8	8	8	,347151226908247	-1,19608474238278	-,775307604755562	,736615323765494	-,332842458046662	-,544134187329905	,249844961758761	,266316305313362	-,0131272076856019	-,86241093278138	-,700669583391873	-1,58563263189557	,538032582655416	-1,38979522631386	,540760215428764	1,3883505792759	,564470356274998	2,45286947633691	,241759873489788	-,276343977300763	,726879124350369	-1,62028932618319	-,145653943010206	1,38924179551934	,0126134223375204	-,747660344091433	,867039615516363
VSB32	27	1	3	1	0	1	1	4	3	9	1	1	3	2	1	7	8	8	8	8	8	6	-,570904305984029	-,279483108776859	-,570904305984029	-,570904305984029	-,529868457000729	-,570904305984029	-,501568813434946	-,570904305984029	2,45399565563718	-,570904305984029	-,570904305984029	-,570904305984029	1,91638305865263	2,38927135030697	1,66062912258526	,179916130455592	,184919568216698	-,570904305984029	-,0126482294241427	-,484584929856735	-,126109675552562	-,570904305984029	-,570904305984029	-,570904305984029	-,0551983969556477	-,515494798285618	,135955445360576
VSB35	27	1	3	2	0	1	1	4	2	4	4	2	4	0	6	6	8	8	8	8	8	6	1,26852178598076	1,15191307141987	-,373311472067551	-,583362479824431	-,603686362075858	-,659655442203466	-,659655442203466	-,659655442203466	-,659655442203466	-,659655442203466	-,659655442203466	-,659655442203466	,353050408976849	,986772063192713	-,296962989835501	2,70290608101457	-,577770468297348	,805721885317604	2,25331146000934	,0672919682072549	-,557840529983601	-,659655442203466	-,659655442203466	-,659655442203466	-,325577077109589	-,300675181555657	,816248977188549
VSB37	30	1	3	1	0	1	1	4	5	5	7	6	5	3	8	7	5	6	7	5	7	2	-,371712213895811	-1,01615876169929	-1,18699473093129	-,991576018017381	-,701451569515902	-,603377290844016	,694532644901962	-,366344523535488	,428346107708202	,0667891668184327	-,878233888455125	-1,02182629672229	-,00395297000785895	,626423426093702	,810407727520821	1,77525013217972	-,765768121658908	,305225908417126	,927294346050775	,374268993480598	-,407946134044631	,398690608972831	2,94591396276715	-1,03780050558334	-,287003443100361	-,704331119264303	,923630874227047
VSB38	20	0	2	2	0	1	1	4	3	8	3	4	2	2	3	6	5	5	8	5	5	2	,12939073449172	-,362189513017781	,279450392704486	,257630490798533	-,0585704200866007	,772434289908938	-,0561973526669319	-,458066952568403	-,361436585838584	-,567614018079727	-,567614018079727	-,480542718482626	2,02050505244132	-,492819403790444	-,183980742759458	3,81318789531702	-,0458634641786834	-,567614018079727	-,232019557634688	-,567614018079727	-,567614018079727	-,567614018079727	-,567614018079727	-,567614018079727	,0290345931023248	-,274588871588442	,649805222647412
VSB39	29	0	3	2	0	1	1	4	8	9	8	5	5	5	5	6	6	6	8	6	6	1	,28997593307494	,335092182527262	-,880656938807035	-,538749302787411	-,91768005455382	-,826961976365595	-,91768005455382	-,710742074128866	-,498961004993228	-,91768005455382	1,50192834340128	-,91768005455382	1,15381643841258	1,82272009373763	1,1637617412329	1,78846217321224	,232875537237881	,258098694457511	,0686891779713262	-,557576597746928	-,91768005455382	-,881906693392832	1,66622394200572	-,797689396280277	-,165074677037306	-,668224499011683	,669601728584261
VSB40	39	0	2	2	0	1	1	4	5	6	8	6	4	2	5	8	8	8	8	8	4	5	,241000582446438	-,594364599416827	-,594364599416827	1,59876026903183	-,594364599416827	-,594364599416827	-,594364599416827	-,594364599416827	-,594364599416827	1,51612792781803	-,594364599416827	-,594364599416827	3,07084937209683	1,78188470901184	-,185981178075167	-,154127160825726	-,594364599416827	-,308817782212036	,595945733727781	-,594364599416827	-,594364599416827	,16546191881577	-,594364599416827	-,594364599416827	-,0896162576981739	-,242615844877684	,335853493992199
VSB44	23	1	2	2	0	1	1	4	4	6	7	4	5	5	2	7	7	7	6	5	4	2	1,3096264931858	-,782907244116854	,120972636315204	,466170976893419	-,264077967896835	-,559949625229816	-,362128047057685	-,679403291857448	-,782907244116854	-,626597416655906	-,364277199452087	-,777825682070388	,738764526485756	,454891380219262	-,380710516334929	-,65668234796218	-,487451926464347	,466871818526243	,0811079992860527	-,782907244116854	3,0701107794323	-,782907244116854	-,627782085684197	2,20999847278919	-,0489107742962034	-,501639827713705	,512065115013996
VSB46	25	0	2	1	0	1	1	4	7	8	6	6	2	0	1	8	8	7	7	7	5	2	-,188415262178694	-,705069322303331	-,586097658093538	-,705069322303331	-,705069322303331	,219832246769396	-,689200639003165	-,236402827161825	,0853751247675517	-,705069322303331	,0336054123026704	-,0776553378066642	3,26235820220023	1,55429130046433	1,20537832319478	-,196134906773676	-,705069322303331	1,65460572629229	,482998183431805	-,705069322303331	-,178913987675509	-,705069322303331	-,705069322303331	-,705069322303331	-,207312073274262	-,502560631662003	,719973982528634
VSB50	23	1	3	1	1	1	1	4	6	8	7	8	7	0	7	7	8	7	8	8	7	5	1,42645495996712	-1,5284561298233	-,630970569391614	,332029518687043	1,33100245384793	,191787644856798	,817622617839761	-,943625787139179	-,123022295757453	-1,06264969062827	-1,11894680807239	-1,44740079420348	1,74805759209047	1,62835475736713	1,17329984917271	,315377160739982	-,698030715752736	-1,18419276697559	,631398159659474	,471589848783097	-,591586222388517	-,328735955568996	-,319213164123223	-,090143663186781	,254320939586814	-,713683419556318	,0999734598337667
[truncated: 27 more columns]
